# Supplementary material for: Fabrication and Stability Improvement of Monoglyceride Oleogel/Polyglycerol Polyricinoleate-Stabilized W/O High Internal Phase Pickering Emulsions
Source: Foods. 2024 Jun 20;13(12):1944. doi: 10.3390/foods13121944 (PMC11203119; doi:10.3390/foods13121944)
Supplement: Supplementary file 1 [file foods-13-01944-s001.zip]

Archive with 1 entries (1 files):
- foods-3055541-supplementary.pdf
